# Supplementary material for: Estimating epidemiological parameters of a stochastic differential model of HIV dynamics using hierarchical Bayesian statistics
Source: PLoS One. 2018 Jul 25;13(7):e0200126. doi: 10.1371/journal.pone.0200126 (PMC6059410; doi:10.1371/journal.pone.0200126)
Supplement: S1 File — Calculations for stochastic modeling using data obtained from [4, 27]. (XLSX) [file pone.0200126.s001.xlsx]

## Sheet: Sheet1
Year	US population (million)	Age 18-65	Male	MSM		Large S (thousands)	Small S		Diagnosed	Undiagnosed	Total		Large F	Small F		Diagnosis
2005	295.52	268.923	134.462	8.0677		268923	8067.7		701.376	195.524	896.9		299.836	8.99509
2006	298.38	271.526	135.763	8.14577		271526	8145.77		729.328	193.872	923.2		294.114	8.82341			as % of undiagnosed	as % of undiagnosed 2007	difference
2007	301.23	274.119	137.06	8.22358		274119	8223.58		760.249	191.251	951.5		288.092	8.64275		47.712	0.249473	0.249473	0
2008	304.09	276.722	138.361	8.30166		276722	8301.66		789.638	190.062	979.7		282.456	8.47367		49.3	0.259389	0.257776	0.0062206
2009	306.77	279.161	139.58	8.37482		279161	8374.82		818.284	188.215	1006.5		277.358	8.32074		46.623	0.247711	0.243778	0.0158744
2010	309.35	281.509	140.754	8.44526		281508	8445.26		845.699	186.901	1032.6		272.621	8.17863		44.805	0.239726	0.234273	0.0227496
2011	311.66	283.611	141.805	8.50832		283611	8508.32		871.627	186.173	1057.8		268.114	8.04341		42.894	0.230399	0.224281	0.0265551
2012	314	285.74	142.87	8.5722		285740	8572.2		898.143	183.957	1082.1		264.061	7.92182		42.016	0.228401	0.21969	0.0381409
2013	316.2	287.742	143.871	8.63226		287742	8632.26		923.446	181.4	1104.6		260.494	7.81483		40.3	0.222161	0.210717	0.0515107
												Average F:	278.572	8.35715		Average Diagnosed %:	0.239609	0.234284	0.0230073
Source:	US census	US census	Estimated	Estimated					from Song et al	from Song et al	from Song et al					from cdc
						Year	Diagnosed %	Undiagnosed %	Total %							Parameter calculations
						2005	0.782	0.218	1						Base	Transmission	0.033356		H1H2	Transmission	0.278761	*effective rate
						2006	0.79	0.21	1.02932							Diagnosis	0.165009		ES + LAC	Diagnosis	f
						2007	0.799	0.201	1.06088						H1	Transmission	0.278761	*effective rate	H1H3	Transmission	1.11827	*effective rate
						2008	0.806	0.194	1.09232						ES	Diagnosis	0.165009		ES + ART	Diagnosis	0.165009
						2009	0.813	0.187	1.1222						H2	Transmission	0.033356		H2H3	Transmission	0.133809
						2010	0.819	0.181	1.1513						LAC	Diagnosis	f		LAC + ART	Diagnosis	f
						2011	0.824	0.176	1.1794						H3	Transmission	0.133809	*effective rate	H1H2H3	Transmission	1.11827	*effective rate
						2012	0.83	0.17	1.20649						ART	Diagnosis	0.165009		ES + LAC + ART	Diagnosis	f
						2013	0.836	0.164222	1.23158									var
																qu	-0.022	0.0978
																qd	0.036	0.1046
																death rate	0.01
	Diagnosed	Undiagnosed		Diagnosed		Undiagnosed
	0.835	0.165		929.3		183.78
	0.843	0.157		956.9	0.0296998	178.12	-0.0307977
	0.852	0.148		982.4	0.0266486	170.63	-0.0420503
	0.859	0.141		1007.6	0.0256515	165.35	-0.0309441
	0.864	0.136		1034.6	0.0267963	162.42	-0.01772
	0.868	0.132		1057.2	0.0218442	160.78	-0.0100973
	0.87	0.13		1080.5	0.0220393	161.46	0.00422938
			Average percent change:		0.0254466		-0.02123
			Prior:		1.02545		0.97877
Centers for Disease Control and Prevention. Monitoring selected national HIV prevention and care objectives by using HIV surveillance data—United States and 6 dependent areas, 2014. HIV Surveillance Supplemental Report 2016;21(No. 4). http://www.cdc.gov/hiv/library/reports/surveillance/. Published July 2016.

## Sheet: Sheet3
	Base	Transmission	0.033356		H1H2	Diagnosis	0.035972
	H2	Transmission	0.033356		H1H2H3	Diagnosis	0.035972
	H2H3	Transmission	0.133809		H2	Diagnosis	0.035972
	H3	Transmission	0.133809		H2H3	Diagnosis	0.035972
	H1	Transmission	0.278761		Base	Diagnosis	0.165009
	H1H2	Transmission	0.278761		H1H3	Diagnosis	0.165009
	H1H2H3	Transmission	1.11827		H2	Diagnosis	0.165009
	H1H3	Transmission	1.11827		H3	Diagnosis	0.165009
