# Supplementary material for: Estimating epidemiological parameters of a stochastic differential model of HIV dynamics using hierarchical Bayesian statistics
Source: PLoS One. 2018 Jul 25;13(7):e0200126. doi: 10.1371/journal.pone.0200126 (PMC6059410; doi:10.1371/journal.pone.0200126)
Supplement: S3 File — Code used to run simulations and generate heatmap. (M) [file pone.0200126.s003.m]

% % % % % % % % % % Simulation for baseline case 
%% Data ( in % of total)
u=[.218,.21,.201,.194,.187,.181,.176,.17,.164,NaN]; % undiagnosed
d=1-u; % diagnosed
%% rates - stochasticity
rng(42);nsamp=100;
xd0=.783;xu0=.217; % from bayesian estimates
x_d=betarnd(xd0*1000,(1-xd0)*1000,nsamp,1); % randomly draw starting values
x_u=betarnd(xu0*1000,(1-xu0)*1000,nsamp,1);
% size of stochasticity
gd=0.1*xd0; gu=0.1*xu0;
% initialize stochastic values
eu=normrnd(0,gu,tsize,nsamp);eu=eu.*sqrt(timestep);
ed=normrnd(0,gd,tsize,nsamp);ed=ed.*sqrt(timestep);
%% time vector 
timestep=1;tspan=10;tsize=(tspan-1)/timestep;t=1:timestep:tspan;
%% initialize matrices
b=size(t);yu=zeros(b(2),nsamp);yd=zeros(b(2),nsamp);yt=zeros(b(2),nsamp);
yu(1,:)=x_u; yd(1,:)=x_d; yt(1,:)=yu(1,:)+yd(1,:);
%% Parameters - calculated
death=0.01;diagt=.165;trans=0.034;
%% Simulation
for i=1:nsamp
    for j=1:tsize
        yu(j+1,i)=yu(j,i)+(-death*yu(j,i)+trans*yt(j,i)-diagt*yu(j,i))*timestep+eu(j,i);
        yd(j+1,i)=yd(j,i)+(-death*yd(j,i)+diagt*yu(j,i))*timestep+ed(j,i);
        yt(j+1,i)=yu(j+1,i)+yd(j+1,i);
    end
end
% %% simulation with susceptible population included:
% f=normrnd(8.5,.25,nsamp,1); % relative size of susceptibles to total HIV infected pop - centered @ 8.5
% s=zeros(b(2),nsamp);gs=.1*(xd0+xu0)*8; % initialize vector & make brownian motion term
% es=normrnd(0,gs,tsize,nsamp);es=es.*timestep;
% for i=1:nsamp
% s(1,i)=f(i)*yt(1,i); % randomly draw a starting population 
% for j=1:tsize
%    yu(j+1,i)=yu(j,i)+(-death*yu(j,i)+trans*s(j,i)*yt(j,i)-diagt*yu(1,i))*timestep+eu(j,i);
%    yd(j+1,i)=yd(j,i)+(-death*yd(j,i)+diagt*yu(j,i))*timestep+ed(j,i);
%    yt(j+1,i)=yu(j+1,i)+yd(j+1,i);
%    s(j+1,i)=s(j,i)-(trans*yt(j,i)*s(j,i))*timestep+es(j,i); % susceptibles
% end
% end
%% Summarize  - get the means
set(0,'DefaultAxesColorOrder',winter(20))  
tms=[1,2,3,4,5,6,7,8,9,10];
meanu=zeros(1,10);meant=meanu;meand=meanu;
meanu(1)=mean(yu(1,:)); meand(1)=mean(yd(1,:));meant(1)=mean(yt(1,:));
meanus=meanu;meands=meand; meanus(1)=std(yu(1,:)); meands(1)=std(yd(1,:));
  for i=1:9
     meanu(i+1)=mean(yu(i*1/timestep,:));
     meand(i+1)=mean(yd(i*1/timestep,:));
     meant(i+1)=mean(yt(i*1/timestep,:));
  end
%% Visualize
subplot(2,1,1)
plot(t,yu,'LineWidth',.5); hold all
subplot(2,1,2)
plot(t,yd,'LineWidth',.5); hold all
% means
subplot(2,1,1)
plot(tms,meanu,'Color',[220/244, 66/244, 244/244],'LineWidth',2);hold all
plot(tms,u,'o','Color',[78/244, 40/244, 102/244],'LineWidth',2);hold all
xlabel('Year');ylabel('Proportion');title('Undiagnosed Population');
subplot(2,1,2)
plot(tms,meand,'Color',[220/244, 66/244, 244/244],'LineWidth',2);hold all
plot(tms,d,'o','Color',[78/244, 40/244, 102/244],'LineWidth',2);hold all
xlabel('Year');ylabel('Proportion');title('Diagnosed Population');
set(gcf, 'Color', 'w');
%% Calculate likelihood of observing data in simulation for heatmap
Yu=zeros(1,9); Yd=Yu;
for i=1:9
Yu(i) = normcdf(u(i),meanu(i),meanus(i));
Yd(i) = normcdf(d(i),meand(i),meands(i));
end
