# Supplementary material for: Estimating epidemiological parameters of a stochastic differential model of HIV dynamics using hierarchical Bayesian statistics
Source: PLoS One. 2018 Jul 25;13(7):e0200126. doi: 10.1371/journal.pone.0200126 (PMC6059410; doi:10.1371/journal.pone.0200126)
Supplement: S5 File — Code used to run Bayesian simulations. (R) [file pone.0200126.s005.R]

# # # # # # #
library(MCMCpack)
library(pracma)
library(msm)
library(rmutil)
# # # # # #  DATA  # # # # # #
total = c(896.9,923.2,951.5,979.7,1006.5,1032.6,1057.8,1082.1,1104.6)
undiagnosed = c(.218,.21,.201,.194,.187,.181,.176,.17,.164)
x=undiagnosed*total
plot(total)
plot(year,undiagnosed,xlab="Year",ylab="",xaxt='n',yaxt='n')
axis(1,at=year,labels=year)
axis(2,at=undiagnosed,labels=undiagnosed)
title(main="Estimated Undiagnosed HIV Population")
plot(x)
v=matrix(0,8)
for (i in 1:8){v[i]=undiagnosed[i+1]/undiagnosed[i]}
mean(v)
var(v)
# # # # # #
# # # # # # # # # # # # # # # # # # # # # # # # # # # # # # # # # # # #
# # # # # #

p0=.2 #expert prior - eqsual to proportion
n0=.25*total[1]

qs0=1 # assume no change: 
beta0_qs=.5; alpha0_qs=2; #uninformative

qsprior=function(alpha,beta,q){ 
  q^(alpha-1)*exp(-q/beta)
}

posteriorp=function(pt,pt1,pt.1,nt,nt1,nt.1,xt,xt1,xt.1,q,f){
  ## this year t
  talpha=pt.1*nt.1*f*q
  tbeta=(1-pt.1*q)*nt.1*f
  
  ## next year t+1
  t1alpha=pt*nt*q*f
  t1beta=(1-pt*q)*nt*f
  a=dbeta(pt,talpha,tbeta)*dbeta(pt,xt+1,nt-xt+1)
  b=dbeta(pt1,t1alpha,t1beta)*dbeta(pt1,xt1+1,nt1-xt1+1)
  a*b
}

posterior_individ=function(pt,pt.1,xt,xt.1,nt,nt.1,q,f){
  talpha=pt.1*nt.1*f*q;  tbeta=(1-pt.1*q)*nt.1*f
  dbeta(pt,xt+1,nt-xt+1)*dbeta(pt,talpha,tbeta)
  
}

posterior_q=function(pt,pt.1,xt,xt.1,nt,nt.1,q,f){
  talpha=pt.1*nt.1*f*q;  tbeta=(1-pt.1*q)*nt.1*f
  dbeta(pt,talpha,tbeta)
}

# # # # # # # # # # # # # # #  # # # # # # # # # # # # # # #  # # # # # # # # # # # # # # # 
# # # # # # # # # # # # # # #  # # # # # # # # # # # # # # #  # # # # # # # # # # # # # # # 
# # # # # # # # # # # # # # #  # # # # # # # # # # # # # # #  # # # # # # # # # # # # # # # 

##### GIBBS SAMPLER #####
sample=100000
gibb.sample=matrix(0,sample,11) #columns = parametrs; check for convergence
tmu=matrix(.2,9,1)
q=.9
var_star = 0 # dummy variable for each iter

# # # # # # # # # # # # # # #  # # # # # # # # # # # # # # #  # # # # # # # # # # # # # # # 

sd.rw=matrix(.05,11);accept=matrix(0,11) 
sd.rw[10]=.3 

f=.1
for (i in 1:sample ){
  set.seed(i)
  # # # # # # # # # # # # # # #  
  ## 1
  var_star <- rtnorm(1,tmu[1],sd.rw[1],0,1)
  nom = posteriorp(var_star,tmu[2],p0,total[1],total[2],n0,x[1],x[2],0,q,f)
  denom = posteriorp(tmu[1],tmu[2],p0,total[1],total[2],n0,x[1],x[2],0,q,f)
  if (is.nan(nom)){
    nom=0;
  }
  if (nom == -Inf){
    nom = 0;
  }
  alpha <- min(1, nom/denom)
  if (is.nan(alpha)){
    alpha=0
  }
  r <- runif(1,0,1) 
  if (r<=alpha ) {
    accept[1] <- accept[1]+1
    tmu[1] <- var_star
  }
  gibb.sample[i,1]=var_star
  # # # # # # # # # # # # # # #  
  ## 2 - 8
  for (j in 2 : 8){
    var_star <- rtnorm(1,tmu[j],sd.rw[j],0,1)
    nom = posteriorp(var_star,tmu[j+1],tmu[j-1],total[j],total[j+1],total[j-1],x[j],x[j+1],0,q,f)
    denom = posteriorp(tmu[j],tmu[j+1],tmu[j-1],total[j],total[j+1],total[j-1],x[j],x[j+1],0,q,f)
    if (is.nan(nom)){
      nom=0;
    }
    if (nom == -Inf){
      nom = 0;
    }
    alpha <- min(1, nom/denom)
    if (is.nan(alpha)){
      alpha=0
    }
    r <- runif(1,0,1) 
    if (r<=alpha ) {
      accept[j] <- accept[j]+1
      tmu[j] <- var_star
    }
    gibb.sample[i,j]=var_star
    
  }
  # # # # # # # # # # # # # # #  
  ## 9
  var_star <- rtnorm(1,tmu[9],sd.rw[9],0,1)
  nom = posterior_individ(var_star,tmu[8],x[9],x[8],total[9],total[8],q,f)
  denom = posterior_individ(tmu[9],tmu[8],x[9],x[8],total[9],total[8],q,f)
  if (is.nan(nom)){
    nom=0;
  }
  if (nom == -Inf){
    nom = 0;
  }
  alpha <- min(1, nom/denom)
  if (is.nan(alpha)){
    alpha=0
  }
  r <- runif(1,0,1) 
  if (r<=alpha ) {
    accept[9] <- accept[9]+1
    tmu[9] <- var_star
    # likelihood[i,9]=nom;
  }
  gibb.sample[i,9]=var_star
  # # # # # # # # # # # # # # #  
  # q
  var_star= rtnorm(1,q,sd.rw[10],0)
  #upper= q+sd.rw[10]; lower = q-sd.rw[10]
  #if (lower<0){lower=0}
  #var_star= runif(1,lower,upper)
  nom=dgamma(var_star,9.788,10)
  denom=dgamma(q,9.788,10)
  nom = nom*posterior_q(tmu[1],p0,x[1],0,total[1],n0,var_star,f)
  denom = denom*posterior_q(tmu[1],p0,x[1],0,total[1],n0,q,f)
  for (k in 2:9){
    nom=nom*posterior_q(tmu[k],tmu[k-1],x[k],x[k-1],total[k],total[k-1],var_star,f)
    denom=denom*posterior_q(tmu[k],tmu[k-1],x[k],x[k-1],total[k],total[k-1],q,f)
  }
  if (is.nan(nom)){
    nom=0;
  }
  if (nom == -Inf){
    nom = 0;
  }
  alpha <- min(1, nom/denom)
  if (is.nan(alpha)){
    alpha=0
  }
  r <- runif(1,0,1) 
  if (r<=alpha ) {
    accept[10] <- accept[10]+1
    q <- var_star
  }
  gibb.sample[i,10]=var_star
  
}
accept/sample
mean(gibb.sample[burnin:sample,10])

burnin=2000
plot(gibb.sample[burnin:sample,1])
plot(gibb.sample[burnin:sample,2])
plot(gibb.sample[burnin:sample,3])
plot(gibb.sample[burnin:sample,4])
plot(gibb.sample[burnin:sample,5])
plot(gibb.sample[burnin:sample,6])
plot(gibb.sample[burnin:sample,7])
plot(gibb.sample[burnin:sample,8])
plot(gibb.sample[burnin:sample,9])
plot(gibb.sample[burnin:sample,10])
"#00FF00" "#55FF00" "#AAFF00" "#FFFF00"
hist(gibb.sample[burnin:sample,10],ylim=c(0,1.75),prob=TRUE,xlab='',col="#00a1c0",main=expression('Posterior Histogram of q'[u]),cex=1)
curve(dgamma(x,9.79,10),xlim=c(0,10),lwd=6,col="#b57786",add=TRUE,cex=.75)

hist(gibb.sample[burnin:sample,1],prob=TRUE,xlab='',main='Posterior Histogram of P(Undiagnosed), 2005')
hist(gibb.sample[burnin:sample,2],prob=TRUE,xlab='',main='Posterior Histogram of P(Undiagnosed), 2006')
hist(gibb.sample[burnin:sample,3],prob=TRUE,xlab='',main='Posterior Histogram of P(Undiagnosed), 2007')
hist(gibb.sample[burnin:sample,4],prob=TRUE,xlab='',main='Posterior Histogram of P(Undiagnosed), 2008')
hist(gibb.sample[burnin:sample,5],prob=TRUE,xlab='',main='Posterior Histogram of P(Undiagnosed), 2009')
hist(gibb.sample[burnin:sample,6],prob=TRUE,xlab='',main='Posterior Histogram of P(Undiagnosed), 2010')
hist(gibb.sample[burnin:sample,7],prob=TRUE,xlab='',main='Posterior Histogram of P(Undiagnosed), 2011')
hist(gibb.sample[burnin:sample,8],prob=TRUE,xlab='',main='Posterior Histogram of P(Undiagnosed), 2012')
hist(gibb.sample[burnin:sample,9],prob=TRUE,xlab='',main='Posterior Histogram of P(Undiagnosed), 2013')

m1=mean(gibb.sample[burnin:sample,1])
m2=mean(gibb.sample[burnin:sample,2])
m3=mean(gibb.sample[burnin:sample,3])
m4=mean(gibb.sample[burnin:sample,4])
m5=mean(gibb.sample[burnin:sample,5])
m6=mean(gibb.sample[burnin:sample,6])
m7=mean(gibb.sample[burnin:sample,7])
m8=mean(gibb.sample[burnin:sample,8])
m9=mean(gibb.sample[burnin:sample,9])
m10=mean(gibb.sample[burnin:sample,10])
means2=c(m1,m2,m3,m4,m5,m6,m7,m8,m9)
y=c(1,2,3,4,5,6,7,8,9);year=c(2005,2006,2007,2008,2009,2010,2011,2012,2013)
plot(year,means2,xlab='',ylab='',ylim=c(.1,.25),type="p",pch=21,cex=2,col="red")
boxplot(gibb.sample[burnin:sample,1:9],xlab='',ylab='',xaxt='n')
lines(year,undiagnosed,type="p",pch=22,cex=2,col="blue")
axis(1,at=1:9,labels=year)
arrows(year, means2-stdevs,year,means2+stdevs,length=0.05,angle=90,code=3,col="red")
axis(2,at=means2,labels=means2)
legend(2005,.155,c('Estimate','Observed'),pch = c(21,22),col=c('red','blue'))
title(main="Posterior Estimates of Undiagnosed Proportion")

plot(year,means2,xlab='',ylab='',ylim=c(.1,.25),type="p",pch=21,cex=2,col="red")
lines(year,undiagnosed,type="p",pch=22,cex=2,col="blue")
arrows(year, means2-stdevs,year,means2+stdevs,length=0.05,angle=90,code=3,col="red")
legend(2005,.155,c('Estimate','Observed'),pch = c(21,22),col=c('red','blue'))
title(main="Posterior Estimates of Undiagnosed Proportion")


v1=var(gibb.sample[burnin:sample,1])
v2=var(gibb.sample[burnin:sample,2])
v3=var(gibb.sample[burnin:sample,3])
v4=var(gibb.sample[burnin:sample,4])
v5=var(gibb.sample[burnin:sample,5])
v6=var(gibb.sample[burnin:sample,6])
v7=var(gibb.sample[burnin:sample,7])
v8=var(gibb.sample[burnin:sample,8])
v9=var(gibb.sample[burnin:sample,9])
v10=var(gibb.sample[burnin:sample,10])
plot(vars/n)
plot(c(v1,v2,v3,v4,v5,v6,v7,v8,v9))
vars=c(v1,v2,v3,v4,v5,v6,v7,v8,v9)
stdevs=sqrt(vars)
arrows(year, means2-stdevs,year,means2+stdevs,length=0.05,angle=90,code=3)

quantile((gibb.sample[burnin:sample,1]),c(.05,.95))
quantile((gibb.sample[burnin:sample,2]),c(.05,.95))
quantile((gibb.sample[burnin:sample,3]),c(.05,.95))
quantile((gibb.sample[burnin:sample,4]),c(.05,.95))
quantile((gibb.sample[burnin:sample,5]),c(.05,.95))
quantile((gibb.sample[burnin:sample,6]),c(.05,.95))
quantile((gibb.sample[burnin:sample,7]),c(.05,.95))
quantile((gibb.sample[burnin:sample,8]),c(.05,.95))
quantile((gibb.sample[burnin:sample,9]),c(.05,.95))
quantile((gibb.sample[burnin:sample,10]),c(.05,.95))
